# Supplementary material for: Formation of DNA Adducts by 1-Methoxy-3-indolylmethylalcohol, a Breakdown Product of a Glucosinolate, in the Mouse: Impact of the SULT1A1 Status—Wild-Type, Knockout or Humanised
Source: Int J Mol Sci. 2024 Mar 29;25(7):3824. doi: 10.3390/ijms25073824 (PMC11012018; doi:10.3390/ijms25073824)
Supplement: Supplementary file 1 [file ijms-25-03824-s001.zip]

Archive with 1 entries (1 files):
- ijms-2813541-supplementary.pdf
